# Supplementary material for: Association between Hypertension and Stroke Recurrence as Modified by Pro-oxidant–Antioxidant Balance: A Multi-Center Study
Source: Nutrients. 2023 May 14;15(10):2305. doi: 10.3390/nu15102305 (PMC10224087; doi:10.3390/nu15102305)
Supplement: Supplementary file 1 [file nutrients-15-02305-s001.zip]

Archive with 1 entries (1 files):
- nutrients-2367716-supplementary.pdf
